# Supplementary material for: Methylation of BDNF gene in association with episodic memory in women
Source: Front Neurosci. 2023 Mar 16;17:1092406. doi: 10.3389/fnins.2023.1092406 (PMC10060857; doi:10.3389/fnins.2023.1092406)
Supplement: Supplementary file 1 [file Table_1.xlsx]

## Sheet: Sheet1
Supplementary Table 1. PCR conditions and primers sequences for pyrosequencing reaction.
PCR Primers				PCR conditions
Foward				95º (14'30'')
5' GGGTTGGAAGTGAAAATATTTGTAAA 3'				94º (30'')
Reverse - biotin				59º (30'')	45x
5' CCCCATCAACCAAAAACTCCATTTAATCTC 3'				72º (30'')
CpGs Sites - Sequencing primers				72º (10')
CpG 5 - 6 - 7 - 8	5' GGT AGA GGA GGT ATT ATA TGA TAG 3'			4º ∞
CpG 9 - 10 - 11	5' TTT AGT GGA TTT TTA TTT ATT TTT T 3'
